# Supplementary material for: Identification of Amino Acids That Regulate Angiogenesis and Alter Pathogenesis of a Mouse Model of Choroidal Neovascularization
Source: Nutrients. 2025 Sep 19;17(18):3006. doi: 10.3390/nu17183006 (PMC12472552; doi:10.3390/nu17183006)
Supplement: Supplementary file 1 [file nutrients-17-03006-s001.zip]

Archive with 1 entries (1 files):
- nutrients-3813593-supplementary.pdf
